# Supplementary material for: The Olive Leaves Extract Has Anti-Tumor Effects against Neuroblastoma through Inhibition of Cell Proliferation and Induction of Apoptosis
Source: Nutrients. 2021 Jun 24;13(7):2178. doi: 10.3390/nu13072178 (PMC8308225; doi:10.3390/nu13072178)
Supplement: Supplementary file 1 [file nutrients-13-02178-s001.zip]

Archive with 1 entries (1 files):
- nutrients-1275769-supplementary.pdf
